# Supplementary material for: Population Heterogeneity and Selection of Coronary Artery Disease Polygenic Scores
Source: J Pers Med. 2024 Sep 26;14(10):1025. doi: 10.3390/jpm14101025 (PMC11508882; doi:10.3390/jpm14101025)
Supplement: Supplementary file 1 [file jpm-14-01025-s001.zip]

Archive with 1 entries (1 files):
- jpm-3209584-supplementary.pdf
